# Supplementary material for: Phenotypic Characterization and Fine Mapping of a Major-Effect Fruit Shape QTL FS5.2 in Cucumber, Cucumis sativus L., with Near-Isogenic Line-Derived Segregating Populations
Source: Int J Mol Sci. 2022 Nov 2;23(21):13384. doi: 10.3390/ijms232113384 (PMC9653860; doi:10.3390/ijms232113384)
Supplement: Supplementary file 1 [file ijms-23-13384-s001.zip]

Archive with 1 entries (1 files):
- ijms-1990312-supplementary.xlsx
