# Supplementary material for: Phenotypic Characterization and Fine Mapping of a Major-Effect Fruit Shape QTL FS5.2 in Cucumber, Cucumis sativus L., with Near-Isogenic Line-Derived Segregating Populations
Source: Int J Mol Sci. 2022 Nov 2;23(21):13384. doi: 10.3390/ijms232113384 (PMC9653860; doi:10.3390/ijms232113384)
Supplement: Supplementary file 1 [file ijms-23-13384-s001.zip › ijms-1990312-supplementary.xlsx]

## Sheet: Table S1
Table S1. Information of markers used in NIL development and genetic mapping of FS5.2 QTL.
No.	Marker	Name	Type	Uses	Chr	Gy14_V2.0_pos	Forward primer	Reverse primer
1	55H07	UW085398	SSR	Background selection_BC1	Chr1	5925681	CACCCAATAGCGTATTTTACCA	AAAGCGGAGAGTATGTTTGTTTTT
2	50H05	UW029623	SSR	Background selection_BC1	Chr1	9073308	CCCCcAAGTTATCACCATTG	TGCCTTGCCGGATAAGTTAC
3	47B01	UW039576	SSR	Background selection_BC1	Chr1	16106571	CGATACTCCATTCCCTCCAA	AAAAGTGCCCTCAAAGGTAGC
4	72A04	UW015868	SSR	Background selection_BC2	Chr1	6591226	TCCGCTGCATCAGACTATTG	CGATCCCATCTCAATGATCC
5	72A05	UW015891	SSR	Background selection_BC2	Chr1	6625540	GACGACTTTCAACAGTGCGA	AGAAACGACGACAGAgTGGG
6	12D07	UW083738	SSR	Background selection_BC2	Chr1	9023276	TACTACTAAGTTAATCCCATCCCCTA	GCTTGAAAGAGAGGTTTGTAGTTTG
7	12E12	UW083752	SSR	Background selection_BC2	Chr1	24596613	TTTAAACCTAATTCGACACATCAAA	CAAGAAACTCATCCCCATTATGA
8	85G12	ore-10	Indel	Background selection_BC3	Chr1	20274943	TGAAGGAAGGTTGGATTTCTG	TTCGATCCACGATTTTACAGC
9	5G09	SSR07167	SSR	Background selection_BC3	Chr1	28363147	GCAAAAAGTCGTTTAAACTTGAGA	TCAATCATGGTCTAACCAAAAGA
10	55F02	UW085369	SSR	Background selection_BC3	Chr1	32455127	GGCCACTGCTGTTGAGTTTT	ACCTACCCAAAGCTCCGATT
11	40C12	UW082557	SSR	Background selection_BC2	Chr2	27391980	CCACACTTCCTTCCTCATGC	CAAAATAGTGGTTGCCCAAAA
12	84H05	UW016354	SSR	Background selection_BC2	Chr2	32812404	TGCCAACCATTTAAGACGAA	CAACTGGTGGAGAGGATGGT
13	15B01	UW023521	SSR	Background selection_BC3	Chr2	11865405	CTCTGCTCCCCTCTTCTGTG	GGAGAATTGTGGTTTTAATTTGC
14	46F09	UW036913	SSR	Background selection_BC3	Chr2	30238235	TTTTGAAAATGGCTGCTGTG	GGCACGATGCCTTTAACTGT
15	56C11	UW067258	SSR	Background selection_BC3	Chr2	34738324	TCGAACGATGAAGGAGGAAG	CAATTTCACCGGaAAAGGAA
16	7H11	SSR13974	SSR	Background selection_BC1	Chr3	34469053	ATGGAGTGTCAAGCAAGCAA	ATTGGGATTAGCAGCTTCCC
17	97E09	FL3indel_13	Indel	Background selection_BC1	Chr3	35967753	GTGTGTTTGTTTGGGTTCGC	GTGGGTGGGGAATCAAACAA
18	97E08	FL3indel_12	Indel	Background selection_BC1	Chr3	35923942	TGTGAGATAGGACGGCTACT	GAAGACGAAGGAGAGGAGGG
19	97D10	FL3indel_2	Indel	Background selection_BC2	Chr3	33306913	GGTGTATACTCAAGCGTGCC	TGGTACGTAGACTTCCTTGCT
20	97D12	FL3indel_4	Indel	Background selection_BC2	Chr3	34458572	TCTCCACGCACATAACCTACA	GAAGAAGAGGCTCAAAGGGC
21	97E01	FL3indel_5	Indel	Background selection_BC2	Chr3	34499888	AACCCGCTTTCAAAACTACTTT	AGCTGGTTTGGGTTTGACAC
22	24E07	SSR19511	SSR	Background selection_BC3	Chr3	3523645	TGGCGTTGCTAATTGATTGA	ACCCGATTCGTAAGATCGTC
23	23A03	SSR00155	SSR	Background selection_BC3	Chr3	16977493	TTTTTCGCGATCTCAACATCT	CATGTTTGCGCTCTTTCGT
24	3C04	SSR03056	SSR	Background selection_BC3	Chr3	32119849	TTGCCTGTCACATGATCAAAA	TGCCTTCCATGTAAAAGCAC
25	3E09	SSR03777	SSR	Background selection_BC2	Chr4	4989615	CAACCTAAAAGTGCCTGGGT	TGCTCCACACCATTCAGGTA
26	15D06	UW083957	SSR	Background selection_BC2	Chr4	17993169	CCCTCTCAACCTCAAGATCG	AGGTACGAAACAACGGCAAT
27	24F05	SSR19993	SSR	Background selection_BC2	Chr4	25222374	ATCCGTGTGATCCTCATCCT	CCACTTGGAAGTTGGAACAAG
28	61H07	UW019319	SSR	Background selection_BC3	Chr4	474149	TGCAGTGGATTCATGAGAGG	AGAACCCAAAGAGCAAAGCA
29	31E08	UW084379	SSR	Background selection_BC3	Chr4	18427241	AAGGCCAACCTCCACAATAA	CGAACAAGAAAATGAAATGTCG
30	7F09	SSR13511	SSR	Background selection_BC3	Chr4	30845722	ACAACCACAGAAGGCACTCC	GATTGCCAGAAGGAACCAAA
31	49B04	UW038692	SSR	Background selection_BC4	Chr5	4046908	CCACACATGTTTTTGGTCACA	TCCATTTTTCATTTCCTGCAT
32	7H12	SSR14051	SSR	Background selection_BC4	Chr5	9296257	TCTCTGGTGGTTTGAAATTGA	GGAAACCTCTCACAACTCACAA
33	8D10	SSR15390	SSR	Background selection_BC4	Chr5	14659535	AAAAGTTGGGACCAAATTCAG	TGAGGAAAATGATATATCTCCAAACA
34	12E05	UW083747	SSR	Background selection_BC2	Chr5	23264641	GAACGAGAGAGACTTGTTTTATTTCTT	ATGTGCATGTGTGGTTGAGG
35	98C06	fl5indel_34	Indel	Foreground selcetion	Chr5	27738189	GGTTTGAAGTGATGTGCAGGT	TTTTCCAGGAAGTCGTGAAG
36	97D06	FL5indel_17	Indel	Genetic mapping	Chr5	27914304	CCATAGTCCAAAGGCACACC	CCCACATTGTAGGGCTTGTT
37	98C03	fl5indel_31	Indel	Genetic mapping	Chr5	28041799	TGTGTATGCACGTGTGACCA	AATGCCAACCCATTTTGGTA
38	139C03	fs5.2YH9	Indel	Genetic mapping	Chr5	28673349	GCAAGAAAACACCCCAGAAA	GGCGAGGTTTAGTGGTGGTA
39	139B02	fs5.2XIS16	Indel	Genetic mapping	Chr5	28768858	GATCGCTCTCCATGGATGTT	CCCTAACATGCCATTTGGTC
40	139B07	fs5.2YH1	Indel	Genetic mapping	Chr5	28792369	AAATCGTACAAATGCAACCATC	TGAGTTTATTATCAATAGGTTTTGTTG
41	98B10	fl5indel_26	Indel	Genetic mapping	Chr5	28895188	CTCCCTCCCTTCACATGCT	AGTTTTGTTTTCCGGTCTTTTT
42	139A02	fs5.2XIS1	Indel	Genetic mapping	Chr5	29108104	CAGTTTGACATTGAAGCGACA	GATCCAATTGATTGTCCGAGT
43	8G01	SSR14180	SSR	Foreground selcetion	Chr5	29210882	TGGCAACATTGTGAATTGTG	GAAGGGAGTACTGAGTTGCGA
44	97C12	FL5indel_11	Indel	Foreground selcetion	Chr5	29434013	CCCAATGTGAGAAACTGTGAAA	GTGTTGGTCGGATCTGGAAT
45	46C01	UW085020	SSR	Background selection_BC1	Chr6	7817927	CTCCATACCACATTCGATTT	ACTTGTTCGGTGAACTGTTT
46	7C11	SSR13884	SSR	Background selection_BC1	Chr6	11185947	GGATAATCCTGATTCCTGTGG	TGTGCAACTGAAAACGAAGC
47	102G11	Cscca-21	Indel	Background selection_BC1	Chr6	18986650	CTGATTTTCTTCGTGGCACA	CCGCAGTCTGCTATTGTTGA
48	4D08	SSR05210	SSR	Background selection_BC2	Chr6	525533	TTTATGCCATTGTGCGTGAT	TCAAATCAACGTCAACCCAA
49	97B04	FFT6indel_9	Indel	Background selection_BC2	Chr6	5169074	GGAAAGGGCGAAAGAGAAGA	CTCCCCCAAAATACCCCTAA
50	97B03	FFT6indel_8	Indel	Background selection_BC2	Chr6	5357441	TCTTTTTGGAAAGACCCCAAT	GGTTACAGCTGTTTCCACGA
51	97A10	FFT6indel_3	Indel	Background selection_BC2	Chr6	6421664	CCAATCAACCGGAGCTTAAA	TCTGGAAAGATGCAAGGAAGA
52	117B12	UW025596	SSR	Background selection_BC2	Chr6	10033442	CGAGGCCCAAAGACAGACTA	AAAACTAAAGCAATGCGGACT
53	109C02	Cscca39	Indel	Background selection_BC2	Chr6	18785743	GAATGGGTTGCATGACAAAA	CGGGAGAATCGAACCTCTAA
54	3G01	SSR02768	SSR	Background selection_BC2	Chr6	30370606	TCGACTTGATACCGAAGCCT	CGGCTGGTAGAGAAGACAGC
55	7E10	SSR13741	SSR	Background selection_BC3	Chr6	25137916	TTTCGCCCATGAAATTCTTC	CAAAGAGGTTCACGTGGGTT
56	4C01	SSR04314	SSR	Background selection_BC3	Chr6	31037169	CCATGGGGTTCTGTAGCTGT	TGCAGGTGTGGAGAAAAGAA
57	54F05	UW085286	SSR	Background selection_BC2	Chr7	17054315	ATCCACTAAGAAACATAGTATGGA	GAACTTCCACTGTAAAAGGATCA
58	5G12	SSR07502	SSR	Background selection_BC3	Chr7	3189382	GGGAAAAATAAAAGCGCCAT	CAAGAATCCGAAGGGTTTCA
59	6B11	SSR11742	SSR	Background selection_BC3	Chr7	13684150	GCTATCCCCAAGGATGATGA	AGCTTGGCTTCGTCTTTTGA
60	7D05	SSR12996	SSR	Background selection_BC3	Chr7	23296741	TTCTCTCTGACCTTGAAAACAATG	AGCCCATTATCCCACCATCT

## Sheet: Table S2
Table S2. Genotypic and phenotypic data of 33 identified recombinants.
	Markers												Phenotype
Plant#	98C06	97D06	98C03	139C03	fs5.2	139B02	139B07	98B10	139A02	8G01	97C12		FL	FD	L/D	Fruit Length Category
1	B	H	H	H	H	H	H	H	H	H	H		45.085	5.3975	8.35294	Long (L)
2	B	H	H	H	H	H	H	H	H	H	H		51.1175	5.3975	9.47059	Long (L)
3	B	H	H	H	H	H	H	H	H	H	H		45.085	4.7625	9.46667	Long (L)
4	B	H	H	H	H	H	H	H	H	H	H		42.2275	5.715	7.38889	Long (L)
5	B	H	H	H	H	H	H	H	H	H	H		48.26	5.3975	8.94118	Long (L)
6	B	B	H	H	H	H	H	H	H	H	H		47.625	5.715	8.33333	Long (L)
7	B	B	H	H	H	H	H	H	H	H	H		43.18	5.3975	8	Long (L)
8	B	B	H	H	H	H	H	H	H	H	H		46.99	5.3975	8.70588	Long (L)
9	B	B	B	H	H	H	H	H	H	H	H		42.2275	5.715	7.38889	Long (L)
10	B	B	B	H	H	H	H	H	H	H	H		44.7675	5.715	7.83333	Long (L)
11	B	B	B	H	H	H	H	H	H	H	H		51.7525	5.715	9.05556	Long (L)
12	B	B	B	H	H	H	H	H	H	H	H		48.895	5.3975	9.05882	Long (L)
13	B	B	B	H	H	H	H	H	H	H	H		51.435	5.715	9	Long (L)
14	B	B	B	H	H	H	H	H	H	H	H		46.99	5.715	8.22222	Long (L)
15	B	B	B	H	H	H	H	H	H	H	H		52.3875	6.35	8.25	Long (L)
16	H	H	H	H	H	B	B	B	B	B	B		44.45	4.1275	10.7692	Long (L)
17	H	H	H	H	H	H	B	B	B	B	B		52.3875	6.6675	7.85714	Long (L)
18	H	H	H	H	H	H	H	H	B	B	B		55.88	5.715	9.77778	Long (L)
19	H	H	H	H	H	H	H	H	B	B	B		55.245	5.3975	10.2353	Long (L)
20	H	H	H	H	H	H	H	H	B	B	B		49.53	5.3975	9.17647	Long (L)
21	H	H	H	H	H	H	H	H	B	B	B		45.72	5.715	8	Long (L)
22	H	H	H	H	H	H	H	H	B	B	B		59.055	5.715	10.3333	Long (L)
23	H	H	H	H	H	H	H	H	H	H	B		48.895	5.715	8.55556	Long (L)
24	B	B	B	B	B	B	B	H	H	H	H		21.59	6.35	3.4	Short (S)
25	B	B	B	B	B	B	B	H	H	H	H		25.4	6.985	3.63636	Short (S)
26	B	B	B	B	B	B	B	B	B	B	H		22.86	6.985	3.27273	Short (S)
27	B	B	B	B	B	B	B	B	B	B	H		20.955	6.985	3	Short (S)
28	H	B	B	B	B	B	B	B	B	B	B		25.4	6.6675	3.80952	Short (S)
29	H	B	B	B	B	B	B	B	B	B	B		24.13	6.0325	4	Short (S)
30	H	B	B	B	B	B	B	B	B	B	B		24.13	6.6675	3.61905	Short (S)
31	H	H	H	B	B	B	B	B	B	B	B		20.6375	6.6675	3.09524	Short (S)
32	H	H	H	H	B	B	B	B	B	B	B		22.352	6.604	3.38462	Short (S)
33	H	H	H	H	B	B	B	B	B	B	B		21.844	6.35	3.44	Short (S)

## Sheet: Table S3
Table S3. Predicted genes in the 95.5 kb fs5.2 candidate region.
#	Genes in Gy14 v2.1					Genes in Gy14 v2.0
	Gene ID	Start pos. (bp)	End pos. (bp)	Annoation		Gene ID	Start pos. (bp)	End pos. (bp)	Annoation
1	CsGy5G023860.2	28637908	28641401	ninja-family protein AFP3-like		CsGy5G023860.1	28676444	28679881	ninja-family protein AFP3-like
2	CsGy5G023870.2	28646284	28652354	asparagine synthetase domain-containing protein 1 isoform X2		CsGy5G023870.1	28684874	28690954	asparagine synthetase domain-containing protein 1 isoform X2
3	CsGy5G023880.1	28652495	28659393	ATP-dependent zinc metalloprotease FtsH		CsGy5G023880.1	28691232	28698076	ATP-dependent zinc metalloprotease FtsH
4	CsGy5G023890.2	28659570	28666479	Ribosome maturation factor rimP		CsGy5G023890.1	28698153	28704986	Ribosome maturation factor rimP
5	CsGy5G023900.1	28670189	28672175	6-phosphogluconolactonase 1		CsGy5G023900.1	28708121	28711330	probable 6-phosphogluconolactonase 1
6	CsGy5G023910.2	28677465	28679598	protein CRABS CLAW		CsGy5G023910.1	28716192	28718719	protein CRABS CLAW
7	CsGy5G023920.1	28683608	28684541	protein BIG GRAIN 1-like E		CsGy5G023920.1	28722335	28723129	protein BIG GRAIN 1-like E
8	CsGy5G023930.1	28692429	28693943	Usp domain-containing protein		CsGy5G023930.1	28730787	28733870	Adenine nucleotide alpha hydrolases-like superfamily protein
9	CsGy5G023940.2	28696178	28699349	Cytochrome P450		CsGy5G023940.1	28734799	28741122	Cytochrome P450
10	CsGy5G023945.1	28698950	28702756	Cytochrome P450		-			-
11	CsGy5G023950.1	28703902	28706206	Cytochrome P450		CsGy5G023950.1	28742497	28744524	Cytochrome P450
12	CsGy5G023960.1	28712509	28716343	18S pre-ribosomal assembly protein gar2-related, putative isoform 1		CsGy5G023960.1	28750115	28755251	18S pre-ribosomal assembly protein gar2-related, putative isoform 1
13	CsGy5G023965.1	28716688	28718049	Uncharacterized protein		-			-
14	CsGy5G023970.1	28719484	28723232	BSD domain-containing protein		CsGy5G023970.1	28758095	28761190	BSD domain-containing protein
15	CsGy5G023980.2	28723378	28727777	prolyl endopeptidase-like		CsGy5G023980.1	28761819	28767876	prolyl endopeptidase-like

## Sheet: Table S4
Table S4. Summary of transcriptome sequencing data in two NILs.
Samples	fs5.2-WI7237_R1	fs5.2-WI7237_R2	WI7237_R1	WI7237_R2
Total reads	47206934	43008360	47026274	44168796
Clean reads	46818310	42653864	46643910	43797878
Clean bases (bp)	6969671315	6326861337	6922036552	6512002731
GC content (%)	44.13	44.69	44.38	44.18
Q30(%)	94.86	95.15	95.03	94.92
Total mapped reads (%)	43,640,136 (93.21%)	38,787,290 (90.93%)	43,132,985 (92.47%)	40,871,260 (93.32%)
Multiple mapped reads (%)	860,515 (1.84%)	784,740 (1.84%)	848,249 (1.82%)	805,967 (1.84%)
Uniquely mapped reads (%)	42,779,621 (91.37%)	38,002,550 (89.1%)	42,284,736 (90.65%)	40,065,293 (91.48%)

## Sheet: Table S5
Table S5. Differentially expressed genes (DEGs) in the transcriptomes of WI7237 vs fs5.2-WI7237 ovaries on the day of anthesis.
#	Gene_ID	log2FC	P-value	Expression	Gene description	Function category
1	CsGy1G019730	-1.76533	0.000218079	down	1-deoxy-D-xylulose-5-phosphate synthase	Secondary metabolites
2	CsGy5G024780	-0.505384	0.00301911	down	50S ribosomal protein L15
3	CsGy3G036910	-1.20873	0.0399908	down	AAA domain-containing protein	Growth & development
4	CsGy3G002110	-1.03263	0.00683042	down	AAI domain-containing protein	Lipid transport
5	CsGy3G016795	-1.15954	0.0110895	down	AAI domain-containing protein
6	CsGy3G033390	-1.0795	1.75068e-06	down	ABC transporter G family member 22	Defense/resistance/tolerance
7	CsGy3G001590	-0.741013	0.00637705	down	abscisic acid receptor PYR1-like	Hormones (ABA)
8	CsGy3G044160	-0.676287	0.0362621	down	abscisic acid receptor PYR1-like	Hormones (ABA)
9	CsGy4G010010	-1.57496	0.0106702	down	Acetate kinase
10	CsGy3G030290	-0.522547	0.0382628	down	actin depolymerizing factor 4	Defense/resistance/tolerance
11	CsGy7G021640	-0.92312	0.00184147	down	actin-related protein 8-like
12	CsGy7G015360	-1.1188	0.0279348	down	adenylate isopentenyltransferase 3, chloroplastic	Hormones (CK)
13	CsGy7G012090	-0.845444	0.00259993	down	Alcohol dehydrogenase 1	Secondary metabolites
14	CsGy6G018310	-0.576354	0.00185707	down	Alcohol dehydrogenase-like 7	Secondary metabolites
15	CsGy4G003160	-3.01985	0.00840704	down	Aldo_ket_red domain-containing protein	Secondary metabolites
16	CsGy2G002670	-1.30454	0.0374108	down	ALOG domain-containing protein	TF, Growth & development
17	CsGy3G035297	-0.833166	0.0404403	down	Amino acid transporter, transmembrane domain containing protein	Amino acid transport
18	CsGy5G025050	-0.5909	0.0171223	down	Amino-acid permease BAT1	Primary metabolism
19	CsGy7G020350	-0.591511	0.00293768	down	Aminotran_1_2 domain-containing protein	Primary metabolism
20	CsGy7G005110	-0.928405	0.0146983	down	Annexin	Growth & development
21	CsGy3G002470	-0.895429	0.0122712	down	AP2/ERF domain-containing protein	TF, Hormones (ETH)
22	CsGy4G024790	-1.24645	0.0352762	down	AP2/ERF domain-containing protein	TF, Hormones (ETH)
23	CsGy6G008350	-0.681869	0.0164377	down	AP2/ERF domain-containing protein	TF, Hormones (ETH)
24	CsGy3G026840	-0.650523	0.00583153	down	AP2-like ethylene-responsive transcription factor AIL1	TF, Hormones (ETH)
25	CsGy1G019360	-1.16934	0.00450633	down	Auxin-responsive protein	Hormones (Auxin/IAA)
26	CsGy2G001810	-1.72847	5.60313e-06	down	axial regulator YABBY 5	TF, Growth & development
27	CsGy6G033650	-2.95515	0.0228372	down	B box-type domain-containing protein	TF, Growth & development
28	CsGy2G026670	-0.598649	0.0409469	down	benzyl alcohol O-benzoyltransferase-like	Secondary metabolites
29	CsGy5G011420	-1.81563	6.197e-06	down	Bet_v_1 domain-containing protein	Defense/resistance/tolerance
30	CsGy3G044370	-1.11886	0.000567742	down	beta-amyrin 11-oxidase-like	Hormones (BR, GA)
31	CsGy1G005170	-2.28247	0.0112994	down	BHLH domain-containing protein	TF, Growth & development
32	CsGy6G008650	-0.904076	0.00896576	down	BHLH domain-containing protein	TF, Hormones (JA)
33	CsGy4G006050	-0.670768	0.0476814	down	BTB domain-containing protein
34	CsGy6G023650	-0.83454	0.0122358	down	C2H2-type domain-containing protein	TF, Growth & development
35	CsGy3G020790	-0.701027	0.00903575	down	Calcium-binding protein	Growth & development
36	CsGy7G014450	-0.590882	0.00474518	down	Calcium-transporting ATPase	Ion transport
37	CsGy1G025260	-1.81833	0.0190305	down	calmodulin-binding protein 60 B-like isoform X2	Hormones (SA)
38	CsGy3G015180	-0.76695	0.00113024	down	Calmodulin-like protein 2	Defense/resistance/tolerance
39	CsGy1G015820	-0.737751	0.000380925	down	Carboxylesterase
40	CsGy6G033877	-0.606233	0.00995214	down	CCHC-type domain-containing protein
41	CsGy7G010130	-1.92843	0.00582182	down	CCT domain-containing protein	TF, Growth & development
42	CsGy2G025840	-0.969987	4.60211e-05	down	Cellulose synthase-like protein	Cell wall
43	CsGy6G001820	-0.559787	0.0240021	down	Clp R domain-containing protein	Hormones (SL)
44	CsGy5G013390	-1.04602	0.0444171	down	CoA ligase	Defense/resistance/tolerance
45	CsGy5G000990	-1.18647	0.0238532	down	cucumisin-like
46	CsGy5G007430	-1.38834	0.00177293	down	Cucumisin-like	Secondary metabolites
47	CsGy3G020180	-1.67583	0.000897132	down	Cycloidea-like protein group 1A	TF, Growth & development
48	CsGy1G011090	-1.15129	0.0341642	down	cysteine-rich receptor-like protein kinase 28
49	CsGy7G003100	-1.57908	0.0201742	down	Cytochrome b561 and DOMON domain-containing protein
50	CsGy2G026330	-2.10341	0.00342736	down	Cytochrome P450	Primary metabolism
51	CsGy3G026290	-0.793661	0.0261697	down	Cytochrome P450	Primary metabolism
52	CsGy5G029480	-0.822708	0.0204816	down	Cytochrome P450	Hormones (CK)
53	CsGy5G017700	-1.1395	0.00329411	down	cytochrome P450 724B1	Growth & development, hormones (BR)
54	CsGy6G019300	-0.895368	0.000294799	down	cytochrome P450 78A5	Growth & development
55	CsGy2G016180	-0.723457	1.45443e-06	down	Defensin protein	Defense/resistance/tolerance
56	CsGy3G029820	-0.744985	0.0322026	down	Delta-1-pyrroline-5-carboxylate synthase	Growth & development
57	CsGy2G024970	-0.526581	0.007585	down	Dipeptide epimerase
58	CsGy6G014370	-0.74569	0.00363368	down	E3 ubiquitin ligase	Primary metabolism
59	CsGy3G012910	-0.51135	0.023658	down	early light-induced protein 1, chloroplastic
60	CsGy6G008520	-0.695925	0.012124	down	EF-hand domain-containing protein	Growth & development
61	CsGy4G022010	-0.509128	0.0307449	down	Ent-kaurene oxidase	Hormones (GA)
62	CsGy3G012950	-1.02237	0.000191209	down	Epidermal patterning factor-like protein	Growth & development
63	CsGy7G011920	-1.51833	0.0033745	down	Extensin-3-like	Cell wall
64	CsGy3G017250	-0.809145	0.0293503	down	FAD-binding FR-type domain-containing protein	Ion transport
65	CsGy5G025190	-0.502423	0.0323209	down	FAD-binding FR-type domain-containing protein	Hormones (CK)
66	CsGy3G014380	-1.56531	0.00180565	down	Fe2OG dioxygenase domain-containing protein
67	CsGy7G007470	-0.802473	0.0472176	down	Fe2OG dioxygenase domain-containing protein	Secondary metabolites
68	CsGy3G044090	-0.886747	4.76503e-07	down	fibroin heavy chain-like isoform X48	Cell wall
69	CsGy2G022860	-0.913105	0.00116168	down	Flavin-containing monooxygenase	Hormones (Auxin/IAA)
70	CsGy2G022360	-0.601263	0.0386697	down	Gamma-glutamylcyclotransferase	Primary metabolism
71	CsGy2G015110	-0.870076	0.00682623	down	GDSL esterase/lipase 5-like	Defense/resistance/tolerance
72	CsGy1G027850	-0.591172	0.000746797	down	Germin-like protein	Hormones (Auxin/IAA)
73	CsGy2G018580	-1.25796	0.000979536	down	Gibberellin-regulated protein	Hormones (GA)
74	CsGy3G037170	-1.01214	2.52855e-10	down	gibberellin-regulated protein 14	Hormones (GA)
75	CsGy5G012170	-0.969621	0.00412542	down	Glutamate decarboxylase	Primary metabolism
76	CsGy0G002910	-1.39985	0.000328907	down	glutaredoxin-C6
77	CsGy4G007380	-0.679117	0.00524113	down	Glutathione S-transferase	Defense/resistance/tolerance
78	CsGy4G007420	-1.68536	0.00514257	down	Glutathione S-transferase	Defense/resistance/tolerance
79	CsGy4G004185	-0.508274	0.0298153	down	glycine-rich cell wall structural protein 2	Cell wall
80	CsGy5G000730	-5.07721	1.29103e-05	down	Glyco_hydro_18 domain-containing protein	Defense/resistance/tolerance
81	CsGy3G024280	-2.50764	0.0332088	down	Glycosyltransferase	Defense/resistance/tolerance
82	CsGy3G042630	-1.44603	0.0440152	down	Glycosyltransferase	Growth & development
83	CsGy7G005370	-0.9006	0.0102935	down	Glycosyltransferase	Growth & development
84	CsGy0G000390	-1.84829	0.0349206	down	GOLD domain-containing protein
85	CsGy6G006490	-0.570595	0.0336843	down	GRAS domain-containing protein	Cell division
86	CsGy3G001895	-1.14286	4.86615e-09	down	haloacid dehalogenase-like hydrolase domain-containing protein Sgpp	Primary metabolism
87	CsGy6G002510	-1.19946	0.0332829	down	HECT domain-containing protein
88	CsGy1G010540	-1.61793	1.66845e-07	down	Hexosyltransferase	Primary metabolism
89	CsGy6G011910	-0.558657	0.0299413	down	HMA domain-containing protein	Growth & development
90	CsGy4G023400	-1.11778	0.021921	down	Homeobox domain-containing protein	TF, Hormones (ABA)
91	CsGy1G030040	-1.12729	1.09286e-07	down	Isoleucine N-monooxygenase 1-like	Primary metabolism
92	CsGy5G012240	-0.635926	0.000530337	down	Knot1 domain-containing protein	Defense/resistance/tolerance
93	CsGy3G032970	-1.29193	0.0141621	down	LEA_2 domain-containing protein	Defense/resistance/tolerance
94	CsGy6G031060	-0.674441	0.00366462	down	LRRNT_2 domain-containing protein
95	CsGy6G012133	-4.15626	0.0380646	down	lysosomal Pro-X carboxypeptidase-like	Primary metabolism
96	CsGy6G019340	-1.45054	0.000140089	down	MADS box transcription factor	TF, Growth & development
97	CsGy3G033220	-1.76265	0.0273225	down	MADS-box domain-containing protein	TF, Growth & development
98	CsGy3G021120	-0.585173	0.0397862	down	Membrane-associated kinase regulator-like protein, putative	Hormones (ABA)
99	CsGy5G001570	-1.37513	0.026448	down	metal-nicotianamine transporter YSL1	Ion transport
100	CsGy3G021990	-1.19278	0.0194091	down	MFS domain-containing protein	Ion transport
101	CsGy4G003960	-4.33903	0.0255117	down	MFS domain-containing protein	Sugar transport
102	CsGy3G023060	-0.507073	0.00730888	down	Mitochondrial arginine transporter BAC2	Defense/resistance/tolerance
103	CsGy1G029770	-0.92758	0.00144438	down	MP domain-containing protein
104	CsGy5G023390	-1.43197	0.000134326	down	MYB transcription factor	TF, Growth & development
105	CsGy3G009280	-0.688435	0.0234839	down	Myb-like protein X
106	CsGy6G023570	-0.647535	0.0124777	down	Myosin-like protein
107	CsGy3G006770	-0.754362	0.0176902	down	NAC domain-containing protein	TF
108	CsGy1G021560	-0.921322	0.000810892	down	NAD(P)-binding rossmann-fold protein
109	CsGy2G013280	-0.749118	0.00494758	down	Nodulin-like domain-containing protein	Defense/resistance/tolerance
110	CsGy7G001170	-0.690899	0.00883154	down	O-methyltransferase
111	CsGy1G020310	-0.9893	0.0212564	down	oxysterol-binding protein-related protein 4C-like
112	CsGy3G029570	-0.846962	0.00180743	down	PAR1 protein
113	CsGy7G002770	-2.26665	0.044006	down	Pathogen-induced protein CuPi1	Defense/resistance/tolerance
114	CsGy7G012000	-0.894245	0.00114447	down	pathogen-related protein-like	Defense/resistance/tolerance
115	CsGy3G026590	-0.700571	0.00382023	down	Pectinesterase	Cell wall
116	CsGy5G004180	-0.591052	0.00103829	down	Pectinesterase	Cell wall
117	CsGy3G013830	-0.570771	0.0264403	down	Peptide-methionine (R)-S-oxide reductase	Defense/resistance/tolerance
118	CsGy4G012850	-0.644434	0.00252527	down	Peroxidase	Defense/resistance/tolerance
119	CsGy5G005040	-2.29254	0.0476814	down	Peroxidase	Defense/resistance/tolerance
120	CsGy5G015290	-1.09196	0.000268717	down	Phosphatidylinositol 4-phosphate 5-kinase	Primary metabolism
121	CsGy5G028950	-5.41033	0.0122993	down	PI-PLC X domain-containing protein	Cell wall
122	CsGy5G011060	-0.702795	0.00347331	down	Plant/F25P12-18 protein
123	CsGy7G015630	-2.51641	0.00328226	down	Potassium transporter	Ion transport
124	CsGy3G002750	-3.31505	3.95094e-11	down	Proline-rich protein DC2.15	Defense/resistance/tolerance
125	CsGy6G012545	-1.3267	0.0421043	down	protein BIC1	Growth & development
126	CsGy5G025170	-1.56511	2.1103e-14	down	Protein DETOXIFICATION	Defense/resistance/tolerance
127	CsGy6G011980	-1.3319	0.000960592	down	Protein enabled-like protein
128	CsGy1G032910	-2.13246	0.00730233	down	protein EXORDIUM-like 7
129	CsGy1G030660	-0.601172	0.0108176	down	protein FAF-like, chloroplastic	Growth & development
130	CsGy7G017130	-0.988997	0.00143634	down	Protein kinase domain
131	CsGy6G007810	-0.919464	0.0295531	down	protein LAZY 1-like	Growth & development
132	CsGy7G016850	-1.20321	0.00752606	down	Protein NIM1-INTERACTING 1	Defense/resistance/tolerance
133	CsGy3G006610	-0.876859	0.0074521	down	Protein NRT1/ PTR FAMILY 4.3	Transmembrane transport
134	CsGy2G001655	-0.582252	0.00870024	down	protein NRT1/ PTR FAMILY 6.2	Transmembrane transport
135	CsGy0G004290	-1.03614	0.0227255	down	R3H domain-containing protein
136	CsGy5G025845	-1.18042	3.77341e-08	down	R3H domain-containing protein
137	CsGy5G025855	-0.630529	0.0444218	down	R3H domain-containing protein 2-like
138	CsGy5G025070	-0.564138	0.0127773	down	Rad60-SLD domain-containing protein
139	CsGy4G014600	-1.82776	0.00267253	down	Retrovirus-related Pol polyprotein from transposon TNT 1-94
140	CsGy4G012317	-0.578088	0.0209104	down	Reverse transcriptase
141	CsGy1G025180	-0.657911	0.000979012	down	Rho GTPase-activating protein gacZ	Growth & development
142	CsGy6G011460	-0.515579	0.00485621	down	RING-type domain-containing protein	Defense/resistance/tolerance
143	CsGy0G000250	-1.08466	5.07184e-05	down	RIX1 domain-containing protein
144	CsGy0G002400	-1.14108	8.29367e-06	down	RIX1 domain-containing protein
145	CsGy0G004280	-1.89186	0.000137555	down	RIX1 domain-containing protein
146	CsGy5G018660	-1.80081	0.00402053	down	RNA-dependent RNA polymerase	Defense/resistance/tolerance
147	CsGy5G018850	-2.8067	0.0342365	down	RNA-dependent RNA polymerase	Defense/resistance/tolerance
148	CsGy5G025500	-2.55387	0.0373138	down	S5A_REDUCTASE domain-containing protein	Defense/resistance/tolerance
149	CsGy6G030730	-0.508111	0.0431606	down	Salicylate carboxymethyltransferase	Defense/resistance/tolerance
150	CsGy5G025195	-0.536234	0.00841002	down	Sarcoplasmic reticulum histidine-rich calcium-binding protein
151	CsGy1G010550	-1.0517	2.68549e-05	down	Senescence regulator
152	CsGy2G013300	-2.54159	0.000354379	down	serine/threonine-protein kinase STY46-like isoform X2	Primary metabolism
153	CsGy3G022800	-3.48482	0.0341059	down	serine/threonine-protein kinase STY46-like isoform X2	Primary metabolism
154	CsGy2G014005	-0.631505	0.021808	down	SMI1_KNR4 domain-containing protein	Growth & development
155	CsGy4G001660	-1.33769	0.000162349	down	SNF1-related protein kinase regulatory subunit gamma-like PV42a	Growth & development
156	CsGy6G005360	-0.788328	0.00419392	down	sodium hydrogen exchanger 2	Defense/resistance/tolerance
157	CsGy3G034070	-0.945962	2.57679e-05	down	Squamosa promoter binding protein	Growth & development
158	CsGy4G004670	-1.66825	0.000125503	down	STAS domain-containing protein	Ion transport
159	CsGy6G012370	-0.506458	0.00192064	down	Stress-response A/B barrel domain-containing protein	Defense/resistance/tolerance
160	CsGy4G004620	-1.41379	0.0257684	down	Succinate dehydrogenase [ubiquinone] iron-sulfur subunit, mitochondrial	Secondary metabolites
161	CsGy4G008500	-0.668214	0.00428179	down	TBCC domain-containing protein
162	CsGy1G010500	-1.12305	6.6391e-05	down	Thioredoxin domain-containing protein	Defense/resistance/tolerance
163	CsGy6G033030	-0.556968	0.0240372	down	Thioredoxin domain-containing protein	Defense/resistance/tolerance
164	CsGy3G025480	-3.33342	0.0137622	down	TPR_REGION domain-containing protein
165	CsGy6G013840	-0.855391	0.00877817	down	TPR_REGION domain-containing protein
166	CsGy5G007455	-0.989876	0.0217713	down	TPRXL protein	Defense/resistance/tolerance
167	CsGy5G023800	-0.949683	0.0350705	down	TPT domain-containing protein
168	CsGy3G030120	-0.555997	0.0136817	down	transcription factor AS1	TF, Growth & development
169	CsGy7G014730	-1.02024	0.0279912	down	Transcription repressor	TF, Growth & development
170	CsGy4G009210	-0.678409	0.0487969	down	Transmembrane protein
171	CsGy5G025290	-0.669629	0.000605591	down	Transmembrane protein
172	CsGy4G021883	-0.933475	0.0240292	down	Unknown protein
173	CsGy4G022195	-1.20089	0.000981228	down	Unknown protein
174	CsGy5G005215	-1.62452	2.87488e-05	down	Unknown protein
175	CsGy5G012720	-0.752796	0.0183455	down	Unknown protein
176	CsGy6G002820	-0.710451	0.0477589	down	Unknown protein
177	CsGy6G026980	-0.710852	0.0355234	down	Unknown protein
178	CsGy6G034830	-0.971861	0.0032242	down	Unknown protein
179	CsGy7G011810	-2.1843	0.00672281	down	Unknown protein
180	CsGy7G017125	-1.29321	0.0129329	down	Unknown protein
181	CsGy7G010620	-0.686942	0.0231268	down	UPF0496 protein
182	CsGy1G023330	-2.29118	0.0489744	down	Vacuolar cation/proton exchanger	Ion transport
183	CsGy3G008200	-0.845644	0.0100303	down	WRKY domain-containing protein	TF, Defense/resistance/tolerance
184	CsGy3G031180	-0.798077	0.0211837	down	Xyloglucan endotransglucosylase/hydrolase	Cell wall
185	CsGy2G019870	-0.96957	7.23062e-08	down	ZF-HD dimerization-type domain-containing protein	TF, Hormones (ABA)
186	CsGy2G021140	-0.511784	0.0146623	down	ZF-HD dimerization-type domain-containing protein	TF
187	CsGy3G003610	0.730331	0.0150281	up	(-)-germacrene D synthase-like	Secondary metabolites
188	CsGy3G005800	1.49348	0.000211267	up	(+)-gamma-cadinene synthase	Secondary metabolites
189	CsGy5G023960	0.575219	0.0466898	up	18S pre-ribosomal assembly protein gar2-related, putative isoform 2	Cell division
190	CsGy2G010520	0.822595	7.90007e-07	up	1-aminocyclopropane-1-carboxylate oxidase-like protein 6	Hormones (ETH)
191	CsGy3G006940	0.996698	9.38834e-05	up	1-deoxy-D-xylulose-5-phosphate synthase	Secondary metabolites
192	CsGy7G021185	1.11266	0.024069	up	3-epi-6-deoxocathasterone 23-monooxygenase	Hormones (BR)
193	CsGy6G016210	0.636011	0.0133269	up	3-ketoacyl-CoA synthase	Defense/resistance/tolerance
194	CsGy2G026910	0.859987	0.0129093	up	4-coumarate--CoA ligase 2	Defense/resistance/tolerance
195	CsGy4G020190	0.52709	0.008838	up	4-hydroxyphenylpyruvate dioxygenase	Secondary metabolites
196	CsGy5G021170	0.917695	4.13966e-05	up	Aa_trans domain-containing protein	Defense/resistance/tolerance
197	CsGy6G001120	1.80719	4.35913e-06	up	Aa_trans domain-containing protein	Defense/resistance/tolerance
198	CsGy3G002830	0.992377	3.84456e-09	up	AAI domain-containing protein	Defense/resistance/tolerance
199	CsGy6G023400	0.588722	0.00463386	up	ABC transporter G family member 12	Defense/resistance/tolerance
200	CsGy4G022357	1.165	3.12075e-06	up	Abscisic acid 8'-hydroxylase 3	Hormones (ABA)
201	CsGy7G007210	1.22327	0.016137	up	abscisic acid 8'-hydroxylase 4	Hormones (ABA)
202	CsGy6G003540	0.713641	0.00364194	up	ACPS domain-containing protein	Secondary metabolites
203	CsGy6G006530	0.575422	0.00529557	up	Agglutinin domain-containing protein
204	CsGy6G006560	0.706889	0.0222942	up	Agglutinin domain-containing protein
205	CsGy3G029010	5.19797	0.0212696	up	AIG1-type G domain-containing protein	Defense/resistance/tolerance
206	CsGy4G015670	0.688943	0.00234584	up	alanine:glyoxylate aminotransferase 3	Primary metabolism
207	CsGy4G013430	0.784244	0.00274182	up	Aldehyde dehydrogenase	Secondary metabolites
208	CsGy7G000600	1.11174	0.0192826	up	Alkaline/neutral invertase	Primary metabolism
209	CsGy1G001200	0.801815	0.0162223	up	Alliinase_C domain-containing protein	Growth & development
210	CsGy3G011470	0.661165	0.0172012	up	Ammonium transporter	Growth & development
211	CsGy4G004060	1.27609	0.000214212	up	AP2/ERF domain-containing transcription factor	TF, Hormones (ETH)
212	CsGy4G002020	1.04847	0.0114199	up	aquaporin NIP6-1	Ion transport
213	CsGy2G022060	0.578967	0.0149056	up	aquaporin TIP4-1	Defense/resistance/tolerance
214	CsGy6G013630	0.590536	0.00190572	up	Asparagine synthetase [glutamine-hydrolyzing]
215	CsGy5G011960	0.973064	0.0186609	up	ATP synthase subunit alpha	Ion transport
216	CsGy5G011970	0.71801	0.0389123	up	ATP synthase subunit alpha	Ion transport
217	CsGy5G025395	0.615928	0.00108701	up	ATP-dependent RNA helicase
218	CsGy5G019280	0.69167	0.00580872	up	Auxin efflux carrier component	Hormones (Auxin/IAA)
219	CsGy2G003100	0.513653	0.00674057	up	Auxin-responsive protein	Hormones (Auxin/IAA)
220	CsGy1G018990	5.1691	0.046084	up	axial regulator YABBY 5-like	TF, Growth & development
221	CsGy1G010100	0.624535	0.020547	up	B box-type domain-containing protein	TF, Growth & development
222	CsGy6G036740	0.665648	0.0385704	up	B box-type domain-containing protein	TF, Growth & development
223	CsGy4G004290	1.37407	0.0333308	up	B3 domain-containing transcription factor VRN1-like	Growth & development
224	CsGy7G000250	0.54569	0.0241904	up	B-box zinc finger protein 20	Hormones (BR)
225	CsGy2G026660	1.36697	0.000152969	up	benzyl alcohol O-benzoyltransferase	Secondary metabolites
226	CsGy1G031930	1.24781	0.00114418	up	Bet_v_1 domain-containing protein	Defense/resistance/tolerance
227	CsGy6G005380	0.707266	0.000234523	up	Beta-amylase	Primary metabolism
228	CsGy3G001770	0.750779	0.042377	up	beta-amyrin 11-oxidase-like	Hormones (BR, GA)
229	CsGy1G003810	0.825155	0.00335335	up	BHLH domain-containing protein	TF, Hormones (BR)
230	CsGy5G022370	0.582216	0.00940395	up	bHLH-MYC_N domain-containing protein	TF, Growth & development
231	CsGy1G025600	0.775598	0.000208287	up	Bidirectional sugar transporter SWEET	Primary metabolism
232	CsGy6G007600	1.70958	0.0246855	up	Bidirectional sugar transporter SWEET	Primary metabolism
233	CsGy1G020453	0.76536	0.00573491	up	BnaC09g52710D protein
234	CsGy3G023580	0.923493	0.000437588	up	boron transporter 4-like	Ion transport
235	CsGy2G013900	0.701944	0.00510621	up	BTB/POZ domain-containing protein	Defense/resistance/tolerance
236	CsGy4G007690	0.542865	0.040208	up	Bulb-type lectin domain-containing protein	Growth & development
237	CsGy6G030860	1.36657	0.0290373	up	BZIP domain-containing protein	TF, Defense/resistance/tolerance
238	CsGy2G010070	0.983001	0.0230755	up	C2 domain-containing protein	Defense/resistance/tolerance
239	CsGy3G012420	0.571871	0.0234593	up	C2H2-type domain-containing protein	TF, Growth & development
240	CsGy4G014360	2.14713	0.0131073	up	C2H2-type domain-containing protein	TF, Growth & development
241	CsGy3G032420	0.678083	0.010629	up	Carbonic anhydrase	Primary metabolism
242	CsGy7G017250	1.03906	0.00101077	up	Carboxypeptidase	Primary metabolism
243	CsGy1G024485	0.985913	8.82998e-05	up	cationic amino acid transporter 1-like	Amino acid transport
244	CsGy2G010110	0.719164	0.00776867	up	CCT domain-containing protein	TF, Growth & development
245	CsGy3G019770	0.778617	0.0159276	up	CCT domain-containing protein	TF, Growth & development
246	CsGy7G007900	0.573105	0.0479365	up	cellulose synthase-like protein E6	Cell wall
247	CsGy4G006530	0.51789	0.00449081	up	cellulose synthase-like protein G3	Cell wall
248	CsGy6G013160	0.527354	0.00660088	up	centromere/kinetochore protein zw10 homolog	Cell division
249	CsGy5G008780	0.655969	0.000788408	up	Chalcone-flavonone isomerase family protein	Secondary metabolites
250	CsGy6G031300	0.686365	0.00519363	up	Chaperone protein dnaJ 11
251	CsGy4G008660	1.12852	0.00254392	up	Classical arabinogalactan protein 9
252	CsGy3G041090	0.751164	1.93099e-06	up	CO(2)-response secreted protease
253	CsGy5G004605	0.593175	0.0061543	up	CoA ligase	Defense/resistance/tolerance
254	CsGy0G000550	2.0708	6.79953e-07	up	Cytochrome c oxidase subunit 2
255	CsGy0G002770	1.89396	1.65308e-06	up	Cytochrome c oxidase subunit 3
256	CsGy1G008910	2.51941	0.00446186	up	Cytochrome P450	Defense/resistance/tolerance
257	CsGy1G008970	1.34862	0.032423	up	Cytochrome P450	Defense/resistance/tolerance
258	CsGy5G003440	3.2168	0.0252924	up	Cytochrome P450
259	CsGy5G021550	1.14371	0.00147732	up	Cytochrome P450	Growth & development
260	CsGy5G028960	0.909696	2.80466e-06	up	Cytochrome P450	Growth & development, hormones (BR)
261	CsGy3G020330	5.1691	0.046084	up	cytokinin hydroxylase	Hormones (CK)
262	CsGy5G029380	6.21416	0.000965962	up	DNA-directed RNA polymerase II subunit 4
263	CsGy2G004450	0.786772	1.81458e-05	up	dormancy-associated protein homolog 3 isoform X2	Hormones (Auxin/IAA)
264	CsGy1G025710	1.44488	5.81402e-12	up	dormancy-associated protein homolog 3-like isoform X1	Hormones (Auxin/IAA)
265	CsGy6G020400	0.661062	0.0290713	up	DUF1338 domain-containing protein	Ion transport
266	CsGy7G004360	0.575414	0.0444287	up	DUF1685 family protein	Defense/resistance/tolerance
267	CsGy6G012790	0.644036	0.0168676	up	DUF3700 domain-containing protein
268	CsGy6G034040	1.35092	7.93618e-07	up	DUF3700 domain-containing protein
269	CsGy5G002615	0.545668	0.0017506	up	DUF3741/DUF4378 domain-containing protein	Growth & development
270	CsGy5G003080	0.836221	8.34737e-05	up	DUF4005 domain-containing protein	Hormones (GA)
271	CsGy6G019890	0.579852	0.0494309	up	E1_dh domain-containing protein
272	CsGy5G027420	0.515262	0.021968	up	ENDO3c domain-containing protein
273	CsGy5G001950	0.630992	0.033795	up	Endoglucanase	Cell wall
274	CsGy1G023840	1.53385	0.00215616	up	Epidermal patterning factor-like protein	Growth & development
275	CsGy3G005830	0.985227	3.33647e-05	up	Epimerase domain-containing protein	Secondary metabolites
276	CsGy6G002200	0.729684	0.00114329	up	Expansin	Cell wall
277	CsGy7G000910	0.598242	0.0185869	up	FAD_binding_3 domain-containing protein	Defense/resistance/tolerance
278	CsGy6G012520	0.837361	0.000228511	up	Fatty acyl-CoA reductase	Secondary metabolites
279	CsGy3G017800	0.638824	0.00688213	up	Flavin-containing monooxygenase	Hormones (Auxin/IAA)
280	CsGy2G023470	0.529213	0.00758827	up	Flotillin-like
281	CsGy4G010340	0.573217	0.00526682	up	Galactinol--sucrose galactosyltransferase	Primary metabolism
282	CsGy3G032510	0.548885	0.0143508	up	GATA zinc finger protein
283	CsGy7G021470	0.6209	0.00907291	up	GDSL esterase/lipase	Defense/resistance/tolerance
284	CsGy7G020490	0.643352	0.00599729	up	GDSL esterase/lipase 1	Defense/resistance/tolerance
285	CsGy5G003420	0.974027	0.0189483	up	geraniol 8-hydroxylase-like	Primary metabolism
286	CsGy1G025915	2.5381	0.0421903	up	Glucose and ribitol dehydrogenase-like protein 1	Primary metabolism
287	CsGy3G018840	2.38139	0.00344187	up	Glutelin type-A 2-like protein
288	CsGy3G023670	0.657897	0.00244236	up	Glycerophosphodiester phosphodiesterase	Primary metabolism
289	CsGy7G002750	1.46197	0.0179301	up	Glycine rich protein	Cell wall
290	CsGy4G017680	1.38702	0.000377555	up	Glycosyltransferase	Hormones (Auxin/IAA)
291	CsGy6G018950	0.505235	0.0169482	up	Glycosyltransferase	Defense/resistance/tolerance
292	CsGy3G014930	0.829357	0.00591682	up	heparanase-like protein 2	Primary metabolism
293	CsGy4G015160	0.675487	0.00223629	up	High mobility group (HMG) box domain-containing protein	Chromatin
294	CsGy1G004210	1.2806	0.0259017	up	Homeobox domain-containing protein
295	CsGy1G007020	0.750424	0.00147857	up	Homeobox domain-containing protein	TF, Growth & development
296	CsGy5G002450	0.744799	0.00115542	up	Homeobox domain-containing protein	TF, Growth & development
297	CsGy6G030330	1.06759	0.0256385	up	Homeobox domain-containing protein	TF
298	CsGy1G010820	0.537084	0.0133513	up	Homeobox-leucine zipper protein	Growth & development
299	CsGy1G011790	0.714924	0.00177742	up	Hydroxyproline-rich glycoprotein
300	CsGy3G032730	0.50772	0.0375087	up	IAA-amino acid hydrolase ILR1-like 3	Hormones (Auxin/IAA)
301	CsGy3G022560	1.06259	0.00312621	up	indole-3-acetic acid-amido synthetase GH3.6	Hormones (Auxin/IAA)
302	CsGy1G026960	1.21557	0.000263758	up	Inositol oxygenase	Cell wall
303	CsGy6G029910	0.958396	6.38375e-06	up	Inositol-3-phosphate synthase	Secondary metabolites
304	CsGy4G022750	0.654676	0.00103836	up	Isoaspartyl peptidase/L-asparaginase	Primary metabolism
305	CsGy2G013220	1.66547	7.5376e-05	up	J domain-containing protein
306	CsGy3G014850	0.948833	0.0052969	up	J domain-containing protein
307	CsGy1G021920	0.967475	0.00050775	up	Junctophilin-1 like
308	CsGy2G021890	0.707322	0.0046777	up	lachrymatory-factor synthase
309	CsGy2G021920	0.51675	0.0202171	up	lachrymatory-factor synthase
310	CsGy6G007403	0.862851	0.000615547	up	Light-regulated protein-like	Growth & development
311	CsGy3G024070	0.53631	0.0204041	up	Lipase	Primary metabolism
312	CsGy2G004180	0.838026	5.8431e-05	up	Lipoxygenase	Defense/resistance/tolerance
313	CsGy2G004210	0.525403	0.0011319	up	Lipoxygenase	Defense/resistance/tolerance
314	CsGy3G037730	4.46468	0.0199734	up	LOB domain-containing protein	Growth & development
315	CsGy5G017880	1.34845	0.0118779	up	LOB domain-containing protein	Growth & development
316	CsGy3G023510	0.545536	0.0168849	up	long chain acyl-CoA synthetase 1	Defense/resistance/tolerance
317	CsGy3G011890	0.634722	0.00180508	up	Long-chain-alcohol oxidase	Secondary metabolites
318	CsGy6G017125	0.508954	0.036685	up	LOW QUALITY PROTEIN: uncharacterized protein LOC111242710
319	CsGy3G043900	0.508671	0.0204583	up	lysine-specific demethylase JMJ706	Growth & development
320	CsGy3G040720	1.31157	2.12898e-09	up	MADS box protein	TF, Growth & development
321	CsGy6G019330	1.32687	1.29243e-05	up	MADS-box protein CMB1	TF, Growth & development
322	CsGy6G036830	1.46332	5.43503e-08	up	MADS-box protein FBP24	TF, Growth & development
323	CsGy5G030640	0.736765	2.34644e-05	up	Mads-box transcription factor	TF, Growth & development
324	CsGy6G007880	0.531276	0.00442765	up	MADS-box transcription factor	TF, Growth & development
325	CsGy6G005650	0.895592	0.000174435	up	MADS-box transcription factor 6	TF, Growth & development
326	CsGy1G023130	0.513098	0.0191945	up	Maternal effect embryo arrest	Growth & development
327	CsGy1G015980	0.986467	4.59577e-06	up	Maturase	Growth & development
328	CsGy3G041210	0.571864	0.00589262	up	Methyltransferase	Growth & development
329	CsGy3G005740	0.731851	0.00072822	up	MFS domain-containing protein	Ion transport
330	CsGy5G011950	2.11383	8.08282e-07	up	Mitochondrial protein YMF19	Primary metabolism
331	CsGy5G001690	1.24589	0.00377793	up	MYB transcription factor	TF, Growth & development
332	CsGy5G018010	0.738739	0.0277225	up	myb-related protein 340-like	TF, Growth & development
333	CsGy3G012080	0.810661	0.0489746	up	Myb-related transcription factor	TF, Defense/resistance/tolerance
334	CsGy1G009560	0.602282	0.0237669	up	MYND-type domain-containing protein	Primary metabolism
335	CsGy3G036310	0.644377	0.00471935	up	Na_H_Exchanger domain-containing protein	Ion transport
336	CsGy4G013960	1.17729	0.0233264	up	Na_H_Exchanger domain-containing protein	Ion transport
337	CsGy2G015830	1.51312	0.0150974	up	NAC domain-containing protein	TF
338	CsGy3G036368	1.37091	0.000153735	up	NAC domain-containing protein	TF
339	CsGy4G011950	2.74085	0.0376948	up	NAC domain-containing protein	TF, Growth & development
340	CsGy6G017150	0.634968	0.0319081	up	NADH dehydrogenase subunit 7
341	CsGy2G004850	2.7748	0.0469584	up	nicotianamine synthase 4	Growth & development
342	CsGy1G013250	0.676273	0.0476099	up	Nodulin-like domain-containing protein	Defense/resistance/tolerance
343	CsGy5G025550	1.13006	0.014876	up	Nuclear pore complex protein NUP1 isoform X1
344	CsGy3G002630	1.16695	0.000402829	up	Nucleotide-diphospho-sugar transferase superfamily protein
345	CsGy2G020940	0.588255	0.000218639	up	O-fucosyltransferase family protein	Primary metabolism
346	CsGy3G004150	1.14084	1.9477e-07	up	oligopeptide transporter 1	Amino acid transport
347	CsGy4G001520	1.06436	2.47712e-06	up	palmitoyl-monogalactosyldiacylglycerol delta-7 desaturase, chloroplastic-like	Primary metabolism
348	CsGy4G001600	1.03609	7.4067e-09	up	palmitoyl-monogalactosyldiacylglycerol delta-7 desaturase, chloroplastic-like	Primary metabolism
349	CsGy4G001630	0.632249	0.025579	up	palmitoyl-monogalactosyldiacylglycerol delta-7 desaturase, chloroplastic-like	Primary metabolism
350	CsGy2G019555	0.648381	0.00201459	up	pathogenesis-related thaumatin-like protein 3.5	Defense/resistance/tolerance
351	CsGy1G028210	0.556409	0.00100386	up	Pectinesterase	Cell wall
352	CsGy7G013035	1.72139	6.29829e-21	up	Pectinesterase	Cell wall
353	CsGy7G020340	0.629755	0.000255367	up	Pectinesterase	Cell wall
354	CsGy3G034210	0.613741	0.0197295	up	Pentatricopeptide repeat-containing protein
355	CsGy2G019430	0.505076	0.00463626	up	Peptidase_S26 domain-containing protein
356	CsGy1G006980	0.628042	0.0326028	up	Peptidylprolyl isomerase	Primary metabolism
357	CsGy1G027110	2.6239	0.01694	up	Peroxidase	Defense/resistance/tolerance
358	CsGy6G017290	1.57099	0.000154828	up	Peroxidase	Defense/resistance/tolerance
359	CsGy7G009640	0.627186	0.00798698	up	Phloem filament protein	Defense/resistance/tolerance
360	CsGy7G018800	0.59459	0.00834188	up	Phytocyanin domain-containing protein	Defense/resistance/tolerance
361	CsGy4G012590	0.695804	0.00403262	up	Phytoene synthase 2	Secondary metabolites
362	CsGy5G024340	0.520708	0.0110364	up	piriformospora indica-insensitive protein 2
363	CsGy7G018570	0.57656	0.0421492	up	Plant protein of unknown function (DUF247)
364	CsGy3G001430	1.06292	0.0295382	up	PLATZ transcription factor family protein	TF, Defense/resistance/tolerance
365	CsGy1G030260	0.918212	0.000714203	up	PPC domain-containing protein	TF, Defense/resistance/tolerance
366	CsGy6G003475	0.502782	0.0437025	up	PPM-type phosphatase domain-containing protein	Primary metabolism
367	CsGy4G004493	0.739807	0.000378836	up	Prolamin_like domain-containing protein	Growth & development
368	CsGy1G011290	0.503092	0.018624	up	Pro-resilin	Primary metabolism
369	CsGy1G019510	0.599822	0.00326665	up	protein argonaute 10	Growth & development
370	CsGy3G010270	0.652516	8.83613e-05	up	protein ECERIFERUM 1-like	Defense/resistance/tolerance
371	CsGy3G010280	0.971595	7.25638e-09	up	protein ECERIFERUM 1-like	Defense/resistance/tolerance
372	CsGy2G003170	0.589681	0.00187422	up	protein ECERIFERUM 26-like	Defense/resistance/tolerance
373	CsGy3G037960	1.01455	0.00338699	up	protein GAST1-like	Hormones (GA)
374	CsGy4G006700	0.558722	0.0488108	up	Protein kinase	Defense/resistance/tolerance
375	CsGy2G025870	0.982353	0.0266901	up	Protein kinase domain-containing protein	Hormones (ABA)
376	CsGy4G024110	1.21927	0.0469823	up	Protein kinase domain-containing protein	Defense/resistance/tolerance
377	CsGy6G004570	0.823556	0.00741418	up	Protein kinase domain-containing protein	Growth & development
378	CsGy7G011950	0.882057	0.00889004	up	Protein kinase domain-containing protein	Growth & development
379	CsGy1G011560	0.709561	0.0472641	up	protein MOTHER of FT and TFL1-like	Hormones (ABA)
380	CsGy2G025700	0.915834	0.000937234	up	protein NRT1/ PTR FAMILY 6.4	Transmembrane transport
381	CsGy1G012170	1.9028	0.0262634	up	Protein of unknown function (DUF506)
382	CsGy7G004260	1.0563	0.0179945	up	Protein of unknown function (DUF506)
383	CsGy3G000120	0.661144	0.0246583	up	Protein pin-likes 7	Hormones (Auxin/IAA)
384	CsGy6G026110	0.888412	0.000245986	up	protein RALF-like 19	Growth & development
385	CsGy4G005130	1.098	0.0182344	up	protein SHI RELATED SEQUENCE 1-like	TF, hormones (Auxin/IAA)
386	CsGy6G031000	0.748672	0.000541016	up	protein SHI RELATED SEQUENCE 1-like	Hormones (Auxin/IAA, GA)
387	CsGy2G020300	0.735918	0.0334087	up	protein SHI RELATED SEQUENCE 5-like	TF, hormones (Auxin/IAA)
388	CsGy7G021800	0.565752	0.0207755	up	Protein TAR1
389	CsGy5G029270	0.540332	0.0269318	up	protein trichome birefringence-like 19	Cell wall
390	CsGy4G009520	0.904991	6.16798e-08	up	Ras-associated and pleckstrin-like proteiny domains-containing protein 1
391	CsGy0G002550	0.579625	0.0244578	up	Regulator of rDNA transcription protein 15
392	CsGy0G002580	0.538002	0.0233965	up	Regulator of rDNA transcription protein 15
393	CsGy0G003190	0.601118	0.0184082	up	Regulator of rDNA transcription protein 15
394	CsGy5G028330	0.94179	0.0107644	up	Ribonuclease T(2)	Defense/resistance/tolerance
395	CsGy1G018350	0.756974	0.0377076	up	RING-type domain-containing protein	Primary metabolism
396	CsGy6G034320	1.16984	0.0307948	up	RING-type domain-containing protein	Growth & development
397	CsGy2G020800	2.25588	0.0242007	up	RRM domain-containing protein	Defense/resistance/tolerance
398	CsGy3G030900	1.17668	0.0204214	up	Senescence regulator	Hormones (ABA)
399	CsGy6G011620	1.37828	7.2828e-05	up	Senescence regulator	Hormones (ETH)
400	CsGy5G030620	0.641879	0.0293965	up	Serine/threonine protein kinase	Defense/resistance/tolerance
401	CsGy3G014690	0.556652	0.0105524	up	Serine-rich adhesin for platelets
402	CsGy2G002530	1.22324	7.24336e-11	up	Serine-rich protein-like protein
403	CsGy7G016915	0.883237	1.1105e-06	up	Short-chain dehydrogenase reductase 3b	Growth & development
404	CsGy2G018450	1.01194	0.0424338	up	subtilisin-like protease SBT1.9	Primary metabolism
405	CsGy5G013480	0.542264	0.00210707	up	Sucrose synthase	Primary metabolism
406	CsGy3G016590	0.927108	0.000851527	up	TCP domain-containing protein	TF, Defense/resistance/tolerance
407	CsGy4G021440	0.61701	0.0167008	up	TCP domain-containing protein	TF, Growth & development
408	CsGy2G015300	0.596508	0.00938698	up	Terpene synthase 10-like	Secondary metabolites
409	CsGy3G038320	0.510792	0.0308189	up	Thioredoxin domain-containing protein
410	CsGy1G005480	0.553011	0.00383332	up	Thioredoxin-like 1-2
411	CsGy5G030050	1.57477	0.0239056	up	TIR domain-containing protein	Defense/resistance/tolerance
412	CsGy4G001050	0.585243	0.0454735	up	TPR_REGION domain-containing protein
413	CsGy2G006340	1.11461	0.0464552	up	transcription factor bHLH146	TF
414	CsGy3G038680	1.42919	0.000301196	up	transcription factor MYB26	TF, Cell wall
415	CsGy1G004580	0.60748	0.016334	up	Transcription factor TCP2-like	TF, Growth & development
416	CsGy3G028570	0.611291	0.0345721	up	Transcription repressor	TF, Growth & development
417	CsGy5G001910	0.776097	0.0011339	up	Trehalase
418	CsGy6G029840	1.96999	0.00645212	up	Trehalose 6-phosphate phosphatase	Defense/resistance/tolerance
419	CsGy5G025060	1.86005	0.0343565	up	two-component response regulator ORR24-like	Hormones (CK)
420	CsGy1G002975	1.32005	0.04909	up	Unknown protein
421	CsGy1G030265	0.678141	0.000700605	up	Unknown protein
422	CsGy2G002545	0.590294	0.0376958	up	Unknown protein
423	CsGy2G005660	1.79921	0.00415525	up	Unknown protein
424	CsGy3G004700	4.08597	0.000253225	up	Unknown protein
425	CsGy3G032675	0.837163	0.00651422	up	Unknown protein
426	CsGy5G011975	1.28841	0.00796165	up	Unknown protein
427	CsGy6G028470	0.516722	0.00599149	up	UPF0213 protein	Defense/resistance/tolerance
428	CsGy2G011950	1.94258	0.0290505	up	UPF0496 protein
429	CsGy1G021060	0.556185	0.00084884	up	Urease accessory protein UreG	Secondary metabolites
430	CsGy5G021307	0.511831	0.0302851	up	Very-long-chain 3-oxoacyl-CoA reductase 1	Secondary metabolites
431	CsGy3G041140	0.619357	0.0018784	up	VOC domain-containing protein
432	CsGy2G020290	0.808069	0.0039226	up	V-type proton ATPase subunit a	Ion transport
433	CsGy1G018260	1.68896	0.00178127	up	WAT1-related protein	Hormones (Auxin/IAA)
434	CsGy1G008140	0.629405	0.0195637	up	WD_REPEATS_REGION domain-containing protein	Growth & development
435	CsGy2G019473	0.742615	0.0290738	up	WD_REPEATS_REGION domain-containing protein	Growth & development
436	CsGy2G010630	0.576786	0.0181032	up	Zeta_toxin domain-containing protein
437	CsGy2G010635	0.594405	0.0173176	up	Zeta_toxin domain-containing protein
